# Supplementary material for: ABCD1 Transporter Deficiency Results in Altered Cholesterol Homeostasis
Source: Biomolecules. 2023 Aug 31;13(9):1333. doi: 10.3390/biom13091333 (PMC10526550; doi:10.3390/biom13091333)
Supplement: Supplementary file 1 [file biomolecules-13-01333-s001.zip]

Archive with 2 entries (2 files):
- biomolecules-2570104-Supplementary Fileí¬original-images.zip
- biomolecules-2570104-supplementary.pdf
